# Supplementary material for: Unraveling Obesity: A Five-Year Integrative Review of Transcriptomic Data
Source: Int J Mol Sci. 2025 Nov 9;26(22):10864. doi: 10.3390/ijms262210864 (PMC12652754; doi:10.3390/ijms262210864)
Supplement: Supplementary file 1 [file ijms-26-10864-s001.zip]

Archive with 2 entries (1 files):
- ijms-3909815-supplementary/
- ijms-3909815-supplementary/Supplementary Table S1.xlsx
