# Supplementary material for: Unraveling Obesity: A Five-Year Integrative Review of Transcriptomic Data
Source: Int J Mol Sci. 2025 Nov 9;26(22):10864. doi: 10.3390/ijms262210864 (PMC12652754; doi:10.3390/ijms262210864)
Supplement: Supplementary file 1 [file ijms-26-10864-s001.zip › ijms-3909815-supplementary/Supplementary Table S1.xlsx]

## Sheet: list 1
PMID	Title	Year	Experimental Group	Object of Study	Experimental Method	Comorbidity	Key Molecules	Bullet Points
33693414	The Human Blood Transcriptome in a Large Population Cohort and Its Relation to Aging and Health	2020	3,388 adult participants (LIFE-adult cohort; both sexes, age ~40–80)	Human peripheral whole blood	Genome-wide expression profiling (Illumina HT-12 v4 microarrays, HiScan); self-organizing-map (SOM) clustering	General population (varied health; overweight/obesity status considered)	Gene modules defining two blood transcriptome types: Type 1 (↑inflammatory and heme metabolism genes) and Type 2 (↑immune, transcription, mitochondrial genes).	- Identified two major blood transcriptome phenotypes in 3,388 individuals: Type1 (more common in men/older/overweight) showed upregulation of inflammation and heme metabolism genes; Type2 (women/younger/lean) had higher immune (T-cell/ribosomal/mitochondrial) gene expression. - Transcriptome patterns overlapped with aging and obesity signatures, implicating chronic immune activation in both proc…
33213098	Duodenal Metatranscriptomics to Define Human and Microbial Functional Alterations Associated with Severe Obesity: A Pilot Study	2020	Severely obese adults (BMI ≥40, bariatric candidates) vs lean controls (BMI 20–24.9); sequenced: 6 obese vs 6 lean	Duodenal mucosal biopsies (human epithelial + gut microbes)	Metatranscriptomic RNA-seq: total RNA (rRNA-depleted) library, Illumina HiSeq 1500; human transcripts quantified (Kallisto, DESeq2) and microbial profiling (16S-like and functional annotation)	Only severe obesity (excluded diabetes, IBD, etc)	40 human genes differentially expressed (15↑, 25↓) in obese vs lean, affecting carbohydrate/lipid/protein metabolism and epithelial/immune pathways; 55 microbial DE genes mainly in metabolic functions; altered microbiota (Firmicutes, Proteobacteria shifts)	- In duodenal biopsies (6 obese vs 6 lean), 40 human genes and 55 microbial transcripts were significantly altered in obesity. - Obese duodenal mucosa showed dysregulation of metabolism-related genes (carb/lipid/protein processing) and genes related to gut epithelial differentiation and immune/inflammation. - Microbial analysis indicated shifts in major phyla activity (Firmicutes, Proteobacteria)…
32714872	Integrated Transcriptome Analysis of Human Visceral Adipocytes Unravels Dysregulated microRNA-Long Non-coding RNA-mRNA Networks in Obesity and Colorectal Cancer	2020	6 lean (no CRC), 6 obese (no CRC), 6 lean+CRC, 6 obese+CRC	Isolated human visceral adipocytes	RNA seq (Illumina); validation by qRT-PCR	Obesity and colorectal cancer (CRC) studied in combination	Altered pathways: extracellular matrix (ECM) remodeling, metabolism (pyruvate, glucose, lipids), inflammation/fibrosis. Key genes: TGFβ signaling and adhesion genes (CRC-specific); inflammatory cytokines (obesity-specific).	- RNA-seq of human visceral adipocytes (n=6 per group) revealed that obesity and CRC each reprogram adipocyte transcriptome. Both conditions upregulated genes in ECM remodeling and metabolic processes (pyruvate, lipid, glucose metabolism). - Unique signatures: obesity alone induced inflammation-related pathways; CRC (especially in obese) induced TGFβ signaling and cell adhesion/growth factor path…
32509585	Integration of Transcriptome and Metabolome Provides Unique Insights to Pathways Associated With Obese Breast Cancer Patients	2020	Breast cancer patients: 6 obese (BMI≥30) vs 6 non-obese (BMI<30)	Whole blood (transcriptome) and serum (metabolome)	RNA-seq of blood (Illumina) and untargeted LC-MS/MS metabolomics of serum	All subjects had breast cancer; compared by obesity status	186 DEGs in obese vs non-obese BC blood (156↑, 30↓); 96 altered serum metabolites. OLFM4 (protein-coding gene, ↑ in obese BC).	- Whole-blood RNA-seq found 186 genes differentially expressed in obese vs non-obese breast cancer patients (mostly upregulated). - Untargeted serum metabolomics identified 96 dysregulated metabolites. - Integrated pathway analysis revealed seven pathways uniquely enriched in obese BC (suggesting altered immune evasion). - OLFM4 was markedly overexpressed in the obese BC group.
32384580	In Depth Quantitative Proteomic and Transcriptomic Characterization of Human Adipocyte Differentiation using the SGBS Cell Line	2020	Simpson-Golabi-Behmel Syndrome (SGBS) human preadipocyte cell line differentiating into adipocytes	SGBS cells (preadipocytes vs fully differentiated adipocytes)	Quantitative proteomics (mass spectrometry) and transcriptomics (RNA profiling) of cells at two stages	Not applicable (in vitro model)	313 DE genes and 1153 DE proteins during differentiation. Up in adipocytes – adiponectin (protein), LPL, FABP4, FASN, SCD, APOE (all ↑); Down in preadipocytes – latexin, GATA6, CXCL6 (↓).	- Multi-omics profiling of human SGBS cells identified 313 genes and 1153 proteins changing during adipocyte differentiation. - Differentiated adipocytes showed strong upregulation of key metabolic and adipogenic proteins (adiponectin, lipoprotein lipase, FABP4, FASN, SCD, ApoE). - Preadipocyte markers (e.g. latexin, GATA6, CXCL6) were downregulated.
35036870	An adipose lncRAP2-Igf2bp2 complex enhances adipogenesis and energy expenditure by stabilizing target mRNAs	2021	Mouse 3T3-L1 and primary adipocytes; human genetic cohorts	Adipocyte cells and adipose tissue	RNA-seq, mass spectrometry, ribosome profiling, FISH; genetic association	Obesity + T2DM	lncRAP2 (lncRNA) and IGF2BP2 (RNA-binding protein) complex; they bind/stabilize adipogenic mRNAs (e.g. adiponectin).	- Identified a conserved adipocyte lncRNA (lncRAP2) that binds IGF2BP2 to stabilize mRNAs of adipogenic regulators (e.g. adiponectin). - Knockdown of either lncRAP2 or IGF2BP2 reduced these target proteins and impaired lipolysis, showing the complex promotes adipogenesis. - Human genetics linked lncRAP2/IGF2BP2 variants to BMI and T2D; both were downregulated in obese/diabetic fat, suggesting the…
34956370	Proteogenomic Analysis Reveals Proteins Involved in the First Step of Adipogenesis in Human Adipose-Derived Stem Cells	2021	Human adipose-derived stem cells (hASCs) from 3 donors	Human adipose-derived stem cells	Shotgun proteomics (LC-MS/MS) comparing 24h differentiated vs undifferentiated hASCs (plus existing RNA-seq integration)	Not applicable	3420 proteins identified; 33 significantly changed at 24h (14 ↑, 19 ↓). Upregulated proteins included early adipogenic regulators (e.g. FADS1, FADS2, LAMB1) correlating with mRNA changes.	- Proteomic profiling of hASCs after 24h adipogenic induction identified 33 altered proteins (14 ↑, 19 ↓) out of ~3400. - Upregulated proteins included known adipogenic factors, and integrating with transcriptomics showed mRNA–protein correlation. - Highlights early proteomic shifts in human adipocyte differentiation.
34901353	RNA-seq dataset of subcutaneous adipose tissue: Transcriptional differences between obesity and healthy women	2021	5 healthy normal-weight women vs 5 obese women	Subcutaneous adipose tissue biopsies	RNA seq (Illumina NextSeq 500, 76 bp single-end)	None (subset focusing on obesity)	Not applicable (data report)	- Provided RNA-seq data of subcutaneous fat from 5 lean (BMI ~24) and 5 obese (BMI ~38) women. - DESeq2 was used for differential expression; raw data (plus data from obese men and diabetics) are in GEO (GSE166047). - This Data Brief describes methods and datasets; detailed analyses are reported elsewhere.
34886800	An interferon-related signature characterizes the whole blood transcriptome profile of insulin-resistant individuals—the CODAM study	2021	92 insulin-sensitive vs 65 insulin-resistant adults (HOMA2-IR ≥1.7)	Whole blood (RNA)	RNA-seq (Illumina) with adjustment for cell-type composition (EpiDISH)	Insulin resistance (often with obesity)	Upregulated: interferon-stimulated genes (ISG15, OAS1-3, IFI27, IFI44L, USP18, etc) and immune genes (IRF4, LTA, S100A8) in insulin resistance.	- Insulin-resistant participants showed 511 genes upregulated vs insulin-sensitive (after covariate adjustment). - These were enriched for interferon-stimulated genes (e.g. ISG15, OAS1-3, IFI27, IFI44L, USP18) and innate immune genes (IRF4, LTA, S100A8). - This interferon-related signature remained after adjusting for blood cell composition, implying systemic innate immune activation in insulin r…
34877556	Obesity-Specific Association of Statin Use and Reduced Risk of Recurrence of Early Stage NSCLC	2021	613 stage I–II NSCLC patients post-lobectomy (422 overweight/obese [BMI>25], 191 lean)	Tumor tissue (NSCLC) and clinical data	Cox regression (statin use vs survival); tumor transcriptome profiling (350 cases, sequencing)	Obesity + NSCLC	Higher tumor expression of granzyme A and interferon-γ (immune cytotoxic molecules) in statin users among obese patients.	- In 613 early-stage NSCLC patients, statin use was associated with significantly better recurrence-free survival only in the 422 overweight/obese patients. - Transcriptome analysis of 350 tumors showed statin-treated obese patients had higher expression of tumor-killing genes (granzyme A, IFN-γ). - Suggests statins may improve NSCLC outcomes via augmenting antitumor immunity specifically in obes…
34708066	Integrated Transcriptomic and Translatomic Inquiry of the Role of Betaine on Lipid Metabolic Dysregulation Induced by a High-Fat Diet	2021	C57BL/6 male mice (n=6 each): control diet, high-fat diet (HFD), HFD + 2% betaine	Mouse liver tissue (and HepG2 cells in vitro)	RNA-seq and ribosome profiling (Ribo-seq) of liver; TG assay; HepG2 + fatty acids ± betaine	High-fat diet-induced NAFLD	Betaine ↑β-oxidation transcripts and ↓translational efficiency of lipogenic genes (IDI1, CYP51A1, TM7SF2, APOA4).	- Betaine supplementation (2%) greatly reduced HFD-induced liver triglyceride accumulation. - Integrated liver transcriptome/Ribo-seq showed betaine’s effects were stronger at the translational level: 574 genes altered in translation (17 NAFLD-related). - Betaine specifically decreased translation efficiency of key lipogenic enzymes (IDI1, CYP51A1, TM7SF2, APOA4), while upregulating fatty acid ox…
34440260	The Histone Variant MacroH2A1 Impacts Circadian Gene Expression and Cell Phenotype in an In Vitro Model of Hepatocellular Carcinoma	2021	HepG2 liver cancer cells with macroH2A1 knockdown vs control	Human hepatocellular carcinoma cells (HepG2)	Whole-transcriptome profiling (microarray/RNA-seq) and phenotypic assays (proliferation, migration, cell cycle, Western blots)	Not applicable	Core clock protein PER1 was upregulated by macroH2A1 loss; other circadian genes and EMT-related genes were deregulated.	- Knockdown of histone variant macroH2A1 in HepG2 cells led to upregulation of PER1 and other circadian clock genes. - MacroH2A1 loss enhanced malignant traits (increased proliferation, migration, EMT). - Silencing PER1 partially reversed these effects, suggesting macroH2A1 normally represses PER1 to regulate HCC cell cycle and phenotype.
34440082	Childhood Obesity-Related Mechanisms: MicroRNome and Transcriptome Changes in a Nested Case-Control Study	2021	12 obese children vs 24 normal-weight controls (age ~6)	Whole blood	miRNA sequencing and mRNA profiling (microarray) of blood; leptin ELISA	Childhood obesity	Four miRNAs (miR-328-3p, miR-1301-3p, miR-4685-3p, miR-6803-3p) were inversely associated with obesity indicators; these miRNAs target thousands of mRNAs. Leptin protein was higher in obesity and inversely related to miR-6803-3p.	- Four circulating miRNAs were significantly downregulated in obese children (miR-328-3p, miR-1301-3p, miR-4685-3p, miR-6803-3p) and inversely correlated with BMI/fat measures. - These miRNAs collectively target >2500 genes; many target mRNAs (e.g. 475 transcripts) were also associated with obesity indicators. - Leptin levels were elevated in obesity and negatively correlated with miR-6803-3p. Pa…
34345858	Utilizing systems biology to reveal cellular responses to peroxisome proliferator-activated receptor γ ligand exposure	2021	HepG2 liver cells treated with PPARγ agonist (ciglitazone) or antagonist (GW9662) at sub-cytotoxic doses	Human hepatocellular carcinoma cells (HepG2)	PPARγ ChIP-seq; RNA-seq; lipidomics (MS); cell viability assays	Not applicable	PPARγ protein levels unchanged; both treatments increased neutral lipid content; ligand-specific transcriptome and lipidome changes observed.	- HepG2 cells exposed to ciglitazone or GW9662 showed dose-dependent increases in neutral lipid accumulation, even though PPARγ expression and genomic binding remained unchanged. - mRNA-seq and lipidomics revealed that each compound induced distinct gene expression and lipid profile changes. - Conclude that PPARγ ligands, even at non-toxic doses, can disrupt hepatocyte metabolism and cause toxici…
33924951	RNA-seq Characterization of Sex-Differences in Adipose Tissue of Obesity Affected Patients: Computational Analysis of Differentially Expressed Coding and Non-Coding RNAs	2021	5 obese men (age ~42.4 y, BMI ~36.9) vs 5 obese women (age ~41.0 y, BMI ~38.2)	Human subcutaneous adipose tissue	RNA-seq on Illumina NextSeq 500	Obesity	51 differentially expressed transcripts (32 mRNAs, 19 ncRNAs) between male and female SAT. Key DE genes: ROR2 (kinase receptor, down in males) and SFRP2 (secreted Wnt inhibitor, down in males); lncRNAs XIST, PAX8-AS1, SNHG25, JPX also differential.	- Identified 51 DE transcripts in SAT between obese men vs women (32 coding, 19 lncRNAs). - Sex-biased genes included Wnt pathway components: ROR2 and SFRP2 were downregulated in males, suggesting altered Wnt signaling. - Co-expression analysis implicated sex-specific lncRNAs (e.g. XIST, PAX8-AS1) that may link to sex-differential risks (cancer, etc.)
36619413	Systems biology and in silico-based analysis of PCOS revealed the risk of metabolic disorders	2022	Not applicable (in silico study)	Transcriptome datasets (PCOS, T2D, obesity, CVD patients)	Bioinformatics: identify DEGs, GO/pathway and PPI network analysis, molecular docking	Obesity + PCOS + T2D + CVD	2225 DEGs in PCOS; shared DEGs with obesity/T2D/CVD. 10 hub proteins including IGF2R (insulin-like growth factor 2 receptor) identified	- Identified 2225 differentially expressed genes in PCOS vs controls, and overlapping genes with obesity/T2D/CVD. - Network analysis highlighted 10 hub proteins (e.g., IGF2R); docking found potential ligands (enzastaurin, kaempferol, etc.) targeting these. - Suggests shared molecular mechanisms between PCOS and other metabolic disorders.
36313453	Comprehensive analysis of epigenomics and transcriptome data to identify potential target genes associated with obesity	2022	24 subjects (9 obese, 15 non-obese), GSE67024, GSE174475, GSE156906	Subcutaneous adipose tissue	GEO data analysis: Illumina 450K methylation and RNA-seq (e.g. GSE174475); CIBERSORT/ssGSEA for immune cells; RT-qPCR validation	Obesity	Key genes: CCRL2, GPT, LGALS12, PC, SLC27A2, SLC4A4, TTC36 were identified as methylation-regulated obesity genes.	- Integrated adipose DNA methylation and transcriptomics identified 14 candidate obesity genes; 7 were validated in obese tissue (CCRL2, GPT, LGALS12, PC, SLC27A2, SLC4A4, TTC36). - Obese adipose showed more M0 macrophages and fewer T follicular helper cells; these immune changes correlated with the 7 signature genes. - CMap drug screening suggested anti-obesity compounds (e.g. vemurafenib, PD-03…
38162016	Transcriptome Changes and Metabolic Outcomes After Bariatric Surgery in Adults With Obesity and Type 2 Diabetes	2023	26 adults with obesity + T2DM (16 remitted, 10 not)	Peripheral blood mononuclear cells (PBMCs)	Whole-transcriptome microarray, RT-qPCR	Obesity + T2DM	SKT4, SIRT1, TNF family genes; Hippo, Sirtuin pathways	DEGs distinguished remitters vs non-remitters after surgery. 10 genes identified as remission predictors.
38027669	Unveiling the molecular Culprit of arterial stiffness in vitamin D deficiency and obesity: Potential for novel therapeutic targets	2023	9 obese with Vit D deficiency vs 11 controls	Peripheral blood	RNA-seq, PWV, RT-qPCR, WB	Obesity + vitamin D deficiency	HIF-1α, NOX1/2, IL-1β, IL-8, IL-10, VEGF (↑ in deficiency)	Arterial stiffness linked to oxidative stress and inflammation genes upregulated in obese Vit D deficient group.
37692283	CircMAPK9 promotes adipogenesis through modulating hsa-miR-1322/FTO axis in obesity	2023	20 obese vs 20 lean (VAT)	Visceral adipose tissue	circRNA RNA-seq, RT-qPCR, FISH, luciferase assay	Obesity	circMAPK9 (↑), hsa-miR-1322, FTO (target gene/protein)	circMAPK9 regulates adipogenesis via miR-1322/FTO axis. 164 circRNAs altered in VAT of obese subjects.
37623828	An Integrated Multi-OMICS Approach Highlights Elevated Non-Esterified Fatty Acids Impact BeWo Trophoblast Metabolism and Lipid Processing	2023	BeWo trophoblasts treated with PA, OA	Human BeWo trophoblast cell line	Lipidomics (GC-MS, TLC), untargeted LC-MS/MS, microarray	In vitro	ACSL5, PLIN2 (↑), FADS2 activity ↑	Elevated NEFAs (esp. OA) altered lipid metabolism and expression of key genes like ACSL5 and PLIN2 in trophoblasts.
37446918	Effects of Capsaicin on Glucose Uptake and Consumption in Hepatocytes	2023	HepG2 cells exposed to capsaicin	Human hepatocyte cell line (HepG2)	Cell culture, glucose uptake assays, RNA-seq, KEGG, RT-qPCR	In vitro	CTH, VEGFA, PCK2, IGFBP3 (↑ expression)	Capsaicin enhanced glucose uptake and metabolism. Dozens of DEGs identified, including metabolic regulators.
37415417	Clusterin is closely associated with adipose tissue insulin resistance	2023	201 subjects (139 obese)	Abdominal SAT/VAT, serum	ELISA, Adipo-IR, RNA-seq	Obesity, some with T2DM	Clusterin (CLU, ↑ in VAT), collagen (↑)	CLU positively correlated with insulin resistance and collagen accumulation. Proposed as a marker for adipose tissue insulin resistance.
37274792	Genome-wide search identified DNA methylation sites that regulate the metabolome	2023	Not applicable	Not applicable	GWAS, DNA methylation analysis (Mendelian randomization)	CpG/metabolite associations	CpG–genes: ILRUN, POC5, FDFT1, NEIL2	107 CpG sites linked to 84 metabolites. Created atlas of methylation-metabolome associations affecting obesity, diabetes.
37064893	Distinct microRNA and protein profiles of extracellular vesicles secreted from myotubes from morbidly obese donors with type 2 diabetes in response to electrical pulse stimulation	2023	Skeletal muscle cells from 6 morbidly obese female donors with type 2 diabetes	Differentiated human myotubes and their secreted extracellular vesicles (exosomes/MVs)	Electrical pulse stimulation; EVs analyzed by nanoparticle tracking, flow cytometry, TEM, Western blot; LC-MS/MS proteomics; miRNA microarray and RT-qPCR	Obesity + T2DM	EV cargo changes: 15 exosomal miRNAs (e.g. miR-1233-5p ↑) and ~170 proteins altered. Key ones: CNDP2 (enzyme for appetite-regulating Lac-Phe), HSPA9, GANAB, ATP5B; miR-4433b-3p targets CNDP2	- EPS (exercise mimic) altered EV cargo without changing vesicle size. - 15 miRNAs and dozens of proteins changed (73 in exosomes, 97 in microvesicles); highest miRNA up was miR-1233-5p. - Notable factors include CNDP2 (appetite-regulating enzyme) and its miR-4433b-3p, suggesting new exercise-related signals.
39170242	Construction of an immune-related gene prognostic model for obese endometrial cancer patients based on bioinformatics analysis	2024	503 endometrial cancer patients with obesity	Tumor tissue transcriptome	RNA-seq bioinformatics (TCGA)	Obesity + endometrial cancer	EYA4, MBOAT2, SCGB2A1 (genes/proteins, upregulated in high-risk group)	Prognostic model (RPS) was built based on three genes in obese patients with endometrial cancer. High RPS is associated with poor survival and aggressive genomic alterations. Low RPS group responded better to therapy.
39104597	Integrated Transcriptomics and Proteomics Identified CMPK1 as a Potential Biomarker for Type 2 Diabetes Mellitus	2024	3 obese + T2DM vs 3 obese without T2DM	Human liver tissue	TMT-based proteomics (LC-MS/MS), transcriptomics (GEO), IHC	Obesity + T2DM	CMPK1 (mRNA/protein, ↑ in T2DM)	CMPK1 expression significantly higher in liver of patients with T2DM vs non-diabetic obese controls. Suggested as a candidate biomarker.
38995117	Circadian transcriptome oscillations in human adipose tissue depend on napping status and link to metabolic and inflammatory pathways	2024	8 nappers, 9 non-nappers (with abdominal obesity)	Subcutaneous adipose tissue (explants)	RNA-seq across 24 h	Obesity	IER3 (↑ in nappers), VDAC2P2 (↓ in nappers)	Circadian rhythmicity was blunted in nappers (88% fewer rhythmic genes). Metabolic and inflammatory genes altered. IER3 was 28-fold increased.
38840842	Unveiling the dynamics of acetylation and phosphorylation in SGBS and 3T3-L1 adipogenesis	2024	SGBS (human) and 3T3-L1 (mouse) adipocyte differentiation models	Adipocyte precursors	Multi-omics: RNA-seq, acetylomics, phosphoproteomics (LC-MS/MS)	Not Applicable	CD44, FASN_K673, IDH_K272 (acetylated sites/proteins)	Energy metabolism and insulin signaling proteins dynamically modified. CD44 and acetylated lysines were stage-specific.
38820087	Single-Cell Analysis of Subcutaneous Fat Reveals Profibrotic Cells That Correlate With Visceral Adiposity in HIV	2024	92 HIV+ patients, 43 with scRNA-seq	Subcutaneous adipose tissue (biopsies)	Bulk and single-cell RNA-seq; CT scan	HIV, visceral obesity, some with insulin resistance	MYOC⁺ fibroblasts, intermediate macrophages, ECM genes ↑, lipid metabolism genes ↓	scRNA-seq revealed profibrotic cell expansion in SAT of HIV patients with more VAT. Bulk RNA-seq confirmed upregulation of ECM/inflammation and suppression of lipolysis pathways.
38439203	Hepatic and adipose tissue transcriptome analysis highlights a commonly deregulated autophagic pathway in severe MASLD	2024	167 liver + 79 VAT samples; 432 serum validations	Human liver and VAT biopsies	RNA-seq, ELISA (cathepsin D), WB	Obesity + MASLD	CTSD (mRNA/protein, ↑ in severe MASLD)	Transcriptomics revealed autophagy pathway dysregulation. CTSD up in liver, VAT, and serum; proposed as diagnostic biomarker.
39609876	Multi-omics landscape of childhood simple obesity: novel insights into pathogenesis and biomarkers discovery	2024	Children with simple obesity vs normal-weight controls (numbers not specified)	Children’s blood (transcriptome, metabolome) and stool (gut microbiome)	Integrated: blood transcriptome profiling, untargeted metabolomics (serum), and 16S rRNA gene sequencing (fecal)	Childhood obesity	599 DEGs in obese vs normal, including 25 immune-related genes (e.g. neutrophil degranulation, interferon pathways); 71 differential metabolites (12 immune-related), notably lauric acid (↑, strongly BMI-correlated, AUC=0.82); 12 differential gut taxa (e.g. ↑Firmicutes).	- Transcriptomic analysis of blood identified 599 DEGs in obese children (25 immune-related) enriched in antimicrobial peptides, neutrophil degranulation, and interferon pathways. - Metabolomics found 71 altered metabolites (12 immune-related); lauric acid was especially BMI-correlated and discriminative (AUC=0.82). - Gut microbiome showed 12 taxa changes (Firmicutes predominant in obesity). - A …
40376303	Identification of potential crucial genes and mechanisms associated with metabolically unhealthy obesity based on the gene expression profile	2025	Bioinformatics analysis of public blood transcriptome datasets (no new subjects)	Public whole-blood gene expression (GEO datasets on obesity)	Differential expression analysis (R/Bioinformatics) of GEO transcriptome datasets; enrichment and network analysis of DEGs; miRNA target prediction	Metabolically unhealthy obesity (MUO) vs metabolically healthy obese (MHO)	189 co-dysregulated genes in MUO (156↑, 33↓). Enriched in immune and metabolic pathways. Hub genes include EGF (growth factor), STAT3 (TF), IL1B (cytokine), PF4, SELP, ITGA2B. Also identified 18 miRNAs targeting 85 genes.	- Meta-analysis of four GEO blood datasets identified 189 genes consistently dysregulated in metabolically unhealthy obesity (MUO) vs controls. - Upregulated genes were enriched in immune/metabolic processes; downregulated in apoptosis. - Key hub genes (EGF, STAT3, IL1B, PF4, SELP, ITGA2B) were highlighted in gene networks. - Predicted 18 microRNAs targeting 85 of these genes, suggesting a regula…
40135671	Cellular composition and transcriptomics of subcutaneous adipose tissue linked to blood glycated haemoglobin	2025	901 adult surgical patients (SAT samples during elective surgery)	Human subcutaneous adipose tissue (bulk RNA)	Bulk RNA expression profiling (transcriptome microarray or RNA-seq) of SAT; computational cell-type deconvolution; differential expression vs HbA1c	Evaluated by blood HbA1c (marker of glycaemia); links to T2DM risk	Not specific molecules; found lower adipocyte, smooth muscle, pericyte and endothelial cell fractions in high-HbA1c subjects. Pathways: cellular senescence and telomere maintenance enriched with higher HbA1c.	- In 901 subjects, high blood HbA1c (hyperglycemia) was associated with reduced adipocyte and vascular cell content in SAT (via deconvolution). - Gene expression changes linked to HbA1c involved cellular senescence and telomere maintenance pathways. - These findings suggest adipose dysfunction and aging-related programs correlate with worsening glycemic control.
39981261	Noncoding RNA profiling in omentum adipose tissue from obese patients and the identification of novel metabolic biomarkers	2025	10 adults: 5 healthy (BMI 25–28) and 5 obese (BMI>30), age 27–68	Human greater omentum (visceral) adipose tissue	Whole-transcriptome RNA sequencing (Illumina NovaSeq 6000, rRNA depletion); DE analysis (DESeq2); qRT-PCR validation; network analysis	Obesity	Numerous DE noncoding RNAs (lncRNAs, circRNAs, miRNAs) in obese vs healthy. Validated: 11 lncRNAs and 4 circRNAs. Key regulatory lncRNAs identified: ENST00000605862, ENST00000558885, ENST00000686149 (associated with metabolic pathways in obesity).	- RNA-seq of omental fat (5 obese vs 5 controls) revealed many dysregulated ncRNAs (lncRNAs, circRNAs, miRNAs) in obesity. - Validation confirmed 11 lncRNAs and 4 circRNAs consistent with the sequencing results. - Network analysis highlighted three lncRNAs (ENST00000605862, ENST00000558885, ENST00000686149) as key regulators linked to metabolic pathways in obesity. These may be novel biomarkers/t…
39953543	CircRNA-mediated ceRNA regulatory networks: transcriptomic insights into obesity type 2 diabetes progression and treatment strategies	2025	15 patients with obesity-associated type 2 diabetes (O-T2DM) and 15 healthy controls	Human peripheral blood (whole blood RNA)	High-throughput RNA sequencing of blood (for circRNA and mRNA); WGCNA and pathway enrichment; ceRNA (circRNA–miRNA–mRNA) network construction	Obesity with type 2 diabetes (O-T2DM) vs healthy	442 circRNAs and 2756 mRNAs significantly dysregulated in O-T2DM vs controls. Pathways: immune (T-cell, NK cells, IL-17), lipid/atherosclerosis, OXPHOS↑, apoptosis↓. Key example: hsa_circ_0060614 (circRNA) up in O-T2DM; targets MT2A mRNA (via miR-4668-3p).	- Blood RNA-seq in 15 obese T2DM vs 15 controls identified 442 differentially expressed circRNAs and 2756 mRNAs. - Enriched pathways included immune signaling (T-cell receptor, NK cell cytotoxicity, IL-17), lipid/atherosclerosis, and increased oxidative phosphorylation with suppressed apoptosis in O-T2DM. - Constructed circRNA–miRNA–mRNA networks; highlighted circRNA hsa_circ_0060614 (↑ in O-T2DM…
